# Supplementary material for: Cooling effect of fungal stromata in the Dactylis-Epichloë-Botanophila symbiosis
Source: Commun Integr Biol. 2021 Jun 27;14(1):151–7. doi: 10.1080/19420889.2021.1938824 (PMC8237986; doi:10.1080/19420889.2021.1938824)
Supplement: Supplemental Material [file KCIB_A_1938824_SM9648.zip]

Archive with 1 entries (1 files):
- supplementary Fig.pdf
